# Supplementary material for: Artificial Intelligence and Computer Aided Diagnosis in Chronic Low Back Pain: A Systematic Review
Source: Int J Environ Res Public Health. 2022 May 14;19(10):5971. doi: 10.3390/ijerph19105971 (PMC9141006; doi:10.3390/ijerph19105971)
Supplement: Supplementary file 1 [file ijerph-19-05971-s001.zip]

Archive with 1 entries (1 files):
- ijerph-1659905-Supplementary_materials.pdf
